# Supplementary material for: Dataset on statistical analysis of editorial board composition of Hindawi journals indexed in Emerging sources citation index
Source: Data Brief. 2018 Feb 20;17:1041–55. doi: 10.1016/j.dib.2018.02.044 (PMC5988440; doi:10.1016/j.dib.2018.02.044)
Supplement: Supplementary file 2 — Supplementary material [file mmc2.xlsx]

## Sheet: Sheet1
	NAM	EURO	ASIA	SAM	AUST	AFR	TOTAL
Active and Passive Electronic Components	4	6	13	0	2	0	25
Advances in Acoustics and Vibration	1	8	4	1	1	2	17
Advances in Fuzzy Systems	2	9	4	0	0	1	16
Advances in Human-Computer Interaction	3	16	5	0	1	0	25
Advances in Multimedia	8	6	3	0	0	0	17
Advances in Operations Research	5	6	4	0	0	0	15
Advances in OptoElectronics	5	3	5	1	0	0	14
Advances in Orthopedics	3	5	1	0	0	0	9
Advances in Pharmacological Sciences	11	4	4	1	1	0	21
Advances in Physical Chemistry	11	8	4	1	0	0	24
Advances in Tribology	5	7	3	0	0	0	15
Advances in Urology	9	6	3	1	1	0	20
Advances in Virology	11	4	0	0	0	0	15
AIDS Research and Treatment	6	4	0	2	0	1	13
Anemia	3	8	3	1	0	0	15
Anesthesiology Research and Practice	6	6	3	0	0	0	15
Applied Computational Intelligence and Soft Computing	2	9	6	0	0	0	17
Arthritis	3	10	1	0	1	0	15
Autoimmune Diseases	6	6	1	0	2	0	15
Biochemistry Research International	22	7	3	1	2	0	35
Bone Marrow Research	9	6	0	0	0	0	15
Case Reports in Cardiology	15	14	11	3	0	0	43
Case Reports in Dentistry	17	49	17	19	2	4	108
Case Reports in Endocrinology	4	11	10	0	0	0	25
Case Reports in Gastrointestinal Medicine	3	13	21	2	1	0	40
Case Reports in Hematology	6	15	10	0	0	1	32
Case Reports in Immunology	1	11	4	3	0	0	19
Case Reports in Infectious Diseases	7	16	7	2	0	5	37
Case Reports in Medicine	72	85	22	2	3	0	184
Case Reports in Neurological Medicine	11	14	8	1	0	0	34
Case Reports in Oncological Medicine	10	19	12	0	0	0	41
Case Reports in Ophthalmological Medicine	10	16	16	0	0	0	42
Case Reports in Otolaryngology	8	16	19	2	0	0	45
Case Reports in Pathology	16	27	12	1	2	0	58
Case Reports in Pediatrics	15	37	19	2	4	0	77
Case Reports in Surgery	17	57	25	0	2	4	105
Cholesterol	7	7	1	0	0	0	15
Critical Care Research and Practice	14	4	0	0	1	0	19
Dermatology Research and Practice	7	15	0	0	0	0	22
Education Research International	8	15	9	0	3	0	35
Emergency Medicine International	8	3	4	0	0	0	15
Genetics Research International	6	4	1	1	3	0	15
International Journal of Agronomy	9	13	2	2	2	1	29
International Journal of Analysis	15	8	2	0	0	0	25
International Journal of Biomaterials	5	4	4	0	2	0	15
International Journal of Biomedical Imaging	7	4	6	0	0	0	17
International Journal of Breast Cancer	3	10	1	0	0	0	14
International Journal of Chemical Engineering	8	13	6	0	0	0	27
International Journal of Computer Games Technology	3	3	3	4	2	0	15
International Journal of Corrosion	4	9	0	0	1	0	14
International Journal of Dentistry	11	17	10	3	1	1	43
International Journal of Differential Equations	17	11	14	1	2	3	48
International Journal of Digital Multimedia Broadcasting	5	6	3	0	1	0	15
International Journal of Electrochemistry	4	6	4	2	0	1	17
International Journal of Geophysics	3	10	3	0	0	0	16
International Journal of Hepatology	2	9	5	0	0	0	16
International Journal of Hypertension	4	6	4	0	1	0	15
International Journal of Inflammation	8	4	2	0	1	0	15
International Journal of Medicinal Chemistry	3	9	2	0	0	1	15
International Journal of Nephrology	8	5	2	0	0	0	15
International Journal of Optics	3	15	5	0	5	0	28
International Journal of Pediatrics	11	5	4	0	1	0	21
International Journal of Reconfigurable Computing	9	7	0	1	0	0	17
International Journal of Rheumatology	9	3	1	0	0	0	13
International Journal of Rotating Machinery	13	7	7	0	0	0	27
International Journal of Spectroscopy	9	4	4	0	1	0	18
International Journal of Surgical Oncology	9	6	5	0	0	0	20
International Journal of Telemedicine and Applications	5	11	1	0	1	0	18
International Journal of Vascular Medicine	10	3	0	0	1	0	14
Journal of Cancer Epidemiology	8	4	0	0	1	0	13
Journal of Combustion	8	7	3	0	0	0	18
Journal of Complex Analysis	8	8	1	0	0	0	17
Journal of Computer Networks and Communications	5	9	7	1	2	0	24
Journal of Control Science and Engineering	5	15	9	0	0	0	29
Journal of Drug Delivery	7	8	5	0	1	1	22
Journal of Electrical and Computer Engineering	18	23	16	0	1	0	58
Journal of Engineering	25	46	71	0	1	3	146
Journal of Environmental and Public Health	13	4	5	0	1	1	24
Journal of Lipids	10	5	2	0	0	0	17
Journal of Mathematics	15	28	22	1	1	2	69
Journal of Nanotechnology	10	9	2	0	1	0	22
Journal of Nucleic Acids	4	6	5	0	0	0	15
Journal of Nutrition and Metabolism	9	7	0	0	1	0	17
Journal of Obesity	12	8	1	0	2	0	23
Journal of Optimization	3	7	11	0	1	0	22
Journal of Osteoporosis	8	4	2	0	1	0	15
Journal of Pathogens	8	8	2	0	1	1	20
Journal of Pharmaceutics	6	15	20	1	1	1	44
Journal of Pregnancy	3	9	1	0	1	0	14
Journal of Probability and Statistics	7	4	3	0	2	0	16
Journal of Robotics	7	6	4	0	0	0	17
Journal of Skin Cancer	7	7	0	0	0	0	14
Journal of Thyroid Research	9	4	1	0	0	0	14
Journal of Toxicology	16	2	0	0	1	2	21
Journal of Transplantation	6	7	1	0	1	0	15
Journal of Tropical Medicine	3	5	4	1	0	0	13
Minimally Invasive Surgery	6	6	3	0	0	0	15
Modelling and Simulation in Engineering	5	17	13	0	0	0	35
Multiple Sclerosis International	5	9	0	0	1	0	15
Neurology Research International	8	5	1	0	1	0	15
Nursing Research and Practice	7	8	0	1	4	0	20
Obstetrics and Gynecology International	11	7	0	0	1	0	19
Pain Research and Treatment	6	8	0	0	1	0	15
Prostate Cancer	9	5	0	0	1	0	15
Pulmonary Medicine	4	10	3	0	1	0	18
Radiology Research and Practice	2	9	1	1	0	0	13
Rehabilitation Research and Practice	7	10	4	0	1	0	22
Schizophrenia Research and Treatment	4	9	1	1	0	0	15
Scientifica	251	250	69	23	22	3	618
Stroke Research and Treatment	3	2	1	0	0	0	6
VLSI Design	5	5	2	1	1	2	16
